# Supplementary material for: Effects of Climate Change on the Distribution of Prosthechea mariae (Orchidaceae) and within Protected Areas in Mexico
Source: Plants (Basel). 2024 Mar 14;13(6):839. doi: 10.3390/plants13060839 (PMC10974806; doi:10.3390/plants13060839)
Supplement: Supplementary file 1 [file plants-13-00839-s001.zip]

Archive with 3 entries (3 files):
- Supplementary File S1 Names of the herbaria and their acronyms consulted to document the presence records of P. mariae.pdf
- Supplementary File S2 73 unique spatial records used in the analysis of the potential distribution of P. mariae.csv
- Supplementary File S3 Description of model calibration and selection process.pdf
