# Supplementary material for: Effects of Climate Change on the Distribution of Prosthechea mariae (Orchidaceae) and within Protected Areas in Mexico
Source: Plants (Basel). 2024 Mar 14;13(6):839. doi: 10.3390/plants13060839 (PMC10974806; doi:10.3390/plants13060839)
Supplement: Supplementary file 1 [file plants-13-00839-s001.zip › Supplementary File S2 73 unique spatial records used in the analysis of the potential distribution of P. mariae.csv]

Species	long	lat	ID_ntb
Prosthechea_mariae	-99.75	21.5166667	1
Prosthechea_mariae	-99.717194	21.427726	2
Prosthechea_mariae	-99.6883333	21.5466667	3
Prosthechea_mariae	-99.54803	21.898134	4
Prosthechea_mariae	-99.51667	21.93333	5
Prosthechea_mariae	-99.51167	21.95139	6
Prosthechea_mariae	-99.471099	22.488585	7
Prosthechea_mariae	-99.461436	21.935042	8
Prosthechea_mariae	-99.4166667	21.35	9
Prosthechea_mariae	-99.395655	21.868595	10
Prosthechea_mariae	-99.395368	23.185769	11
Prosthechea_mariae	-99.353847	21.894907	12
Prosthechea_mariae	-99.328374	21.916437	13
Prosthechea_mariae	-99.32	21.1816667	14
Prosthechea_mariae	-99.317596	23.191725	15
Prosthechea_mariae	-99.258333	23.141667	16
Prosthechea_mariae	-99.25	21.916667	17
Prosthechea_mariae	-99.2416667	23.0583333	18
Prosthechea_mariae	-99.229304	23.055764	19
Prosthechea_mariae	-99.222406	21.728888	20
Prosthechea_mariae	-99.212155	23.058714	21
Prosthechea_mariae	-99.208333	23.108333	22
Prosthechea_mariae	-99.196631	23.058782	23
Prosthechea_mariae	-99.19194	23.09944	24
Prosthechea_mariae	-99.1908333	21.1511111	25
Prosthechea_mariae	-99.18492	23.052633	26
Prosthechea_mariae	-99.174306	23.057578	27
Prosthechea_mariae	-99.173944	21.617072	28
Prosthechea_mariae	-99.161097	21.610231	29
Prosthechea_mariae	-99.15167	21.616364	30
Prosthechea_mariae	-99.143156	21.622573	31
Prosthechea_mariae	-99.12765	21.625784	32
Prosthechea_mariae	-99.1166667	21.2916667	33
Prosthechea_mariae	-99.107784	21.227598	34
Prosthechea_mariae	-99.099684	23.009228	35
Prosthechea_mariae	-99.085346	21.25353	36
Prosthechea_mariae	-99.06171402	21.46020111	37
Prosthechea_mariae	-99.06	21.203889	38
Prosthechea_mariae	-99.0440093	21.41732575	39
Prosthechea_mariae	-99.034388	21.380676	40
Prosthechea_mariae	-98.9	21.15	41
Prosthechea_mariae	-98.863704	21.802039	42
Prosthechea_mariae	-98.747506	20.808829	43
Prosthechea_mariae	-98.740082	20.801939	44
Prosthechea_mariae	-98.64525	20.736167	45
Prosthechea_mariae	-98.145083	23.231345	46
Prosthechea_mariae	-97.905917	21.232778	47
Prosthechea_mariae	-97.875639	21.308944	48
Prosthechea_mariae	-97.853222	21.300269	49
Prosthechea_mariae	-97.850083	21.266914	50
Prosthechea_mariae	-97.840111	21.286361	51
Prosthechea_mariae	-97.838167	21.297639	52
Prosthechea_mariae	-97.83275	21.275417	53
Prosthechea_mariae	-99.176794	21.478776	54
Prosthechea_mariae	-99.460752	21.87741	55
Prosthechea_mariae	-99.337824	21.902428	56
Prosthechea_mariae	-99.114992	21.081012	57
Prosthechea_mariae	-99.43649	22.541761	58
Prosthechea_mariae	-98.757683	20.962499	59
Prosthechea_mariae	-99.208333	21.159722	60
Prosthechea_mariae	-99.225	21.175	61
Prosthechea_mariae	-99.292722	21.194125	62
Prosthechea_mariae	-99.20865167	21.19898154	63
Prosthechea_mariae	-99.118056	21.232222	64
Prosthechea_mariae	-99.1063254	21.24360086	65
Prosthechea_mariae	-99.108333	21.258333	66
Prosthechea_mariae	-99.054722	21.261389	67
Prosthechea_mariae	-99.170833	21.3	68
Prosthechea_mariae	-99.210865	21.383712	69
Prosthechea_mariae	-99.656111	21.489722	70
Prosthechea_mariae	-99.741488	21.510715	71
Prosthechea_mariae	-99.19863	21.63975	72
Prosthechea_mariae	-99.09593	21.22448	73
